# Supplementary material for: Patient-generated health data and electronic health record integration: a scoping review
Source: JAMIA Open. 2020 Dec 5;3(4):619–27. doi: 10.1093/jamiaopen/ooaa052 (PMC7969964; doi:10.1093/jamiaopen/ooaa052)
Supplement: ooaa052_Supplementary_Data [file ooaa052_supplementary_data.zip]

Archive with 4 entries (4 files):
- Supplementary File 1.docx
- Supplementary File 2.pdf
- Supplementary File 3.docx
- Supplementary File 4.docx
